# Supplementary material for: Machine Learning Enables Comprehensive Prediction of the Relative Protein Abundance of Multiple Proteins on the Protein Corona
Source: Research (Wash D C). 2024 Sep 25;7:0487. doi: 10.34133/research.0487 (PMC11423712; doi:10.34133/research.0487)
Supplement: Supplementary 1 — Figs. S1 to S6 Tables S1 to S6 [file research.0487.f1.zip]

Archive with 7 entries (7 files):
- FigureS1.png
- FigureS2.png
- FigureS3.png
- FigureS4.png
- FigureS5.png
- FigureS6.png
- Supplementary Materials.pdf
